# Supplementary material for: Video kills the sentiment—Exploring fans’ reception of the video assistant referee in the English premier league using Twitter data
Source: PLoS One. 2020 Dec 9;15(12):e0242728. doi: 10.1371/journal.pone.0242728 (PMC7725346; doi:10.1371/journal.pone.0242728)
Supplement: S1 Table — (CSV) [file pone.0242728.s001.csv]

Game	Total Number of Tweets per Game
ARSBHA	11522
ARSCHE	13048
ARSEVE	10248
ARSNEW	10699
ARSSHU	5029
ARSSOU	8870
ARSWHU	5841
AVLMCI	6740
AVLNEW	1555
AVLNOR	470
AVLTOT	5390
AVLWAT	553
BHAAVL	287
BHABOU	1439
BHACHE	4954
BHALEI	339
BHAWAT	584
BOUARS	6247
BOUAVL	679
BOUBHA	423
BOULIV	4561
BOUWAT	1713
BOUWOL	516
BURARS	7514
BURAVL	1762
BURBOU	559
BURCRY	312
BURLEI	2151
BURMCI	3292
BURMUN	5437
BURTOT	2477
CHEARS	23796
CHEAVL	3433
CHEBUR	3822
CHEEVE	11234
CHEMUN	40127
CHESOU	5586
CHETOT	15699
CHEWHU	4040
CRYARS	9122
CRYBHA	285
CRYBOU	1435
CRYLIV	6692
CRYNEW	1035
CRYSHU	618
CRYSOU	385
CRYWAT	485
CRYWHU	819
EVEBHA	433
EVEBUR	529
EVECHE	10116
EVECRY	2262
EVENEW	2003
EVENOR	729
LEIAVL	3755
LEICHE	8771
LEIEVE	4362
LEILIV	12060
LEIMCI	4726
LEISOU	1634
LEIWAT	814
LEIWHU	2395
LIVBHA	4602
LIVBOU	9935
LIVEVE	13834
LIVMUN	36127
LIVSHU	6123
LIVSOU	6942
LIVWHU	14180
MCICHE	13008
MCICRY	4189
MCIEVE	3317
MCISHU	2014
MCIWHU	2745
MUNAVL	9550
MUNBUR	14759
MUNNEW	8573
MUNNOR	6837
MUNWAT	11504
MUNWOL	8336
NEWCHE	4991
NEWEVE	1388
NEWLEI	1538
NEWMCI	6551
NEWNOR	454
NORARS	11385
NORBOU	541
NORCRY	745
NORLIV	6190
NORTOT	7952
SHUBHA	399
SHUBOU	1205
SHUMCI	2916
SHUNEW	1557
SHUNOR	457
SHUWHU	2890
SOUAVL	807
SOUBUR	1363
SOUCRY	464
SOUNEW	1054
SOUNOR	381
SOUTOT	3762
SOUWAT	794
SOUWOL	705
TOTBHA	3952
TOTBOU	1980
TOTBUR	3026
TOTCHE	7543
TOTLIV	12733
TOTMCI	17283
WATAVL	699
WATBUR	284
WATCRY	339
WATEVE	1052
WATTOT	3573
WATWOL	769
WHUARS	10282
WHUBHA	543
WHUBOU	1558
WHUEVE	710
WHULEI	1163
WHULIV	5065
WHUTOT	7805
WOLBHA	292
WOLLEI	2679
WOLLIV	12490
WOLNEW	699
WOLSHU	706
WOLWHU	549
