# Supplementary material for: Video kills the sentiment—Exploring fans’ reception of the video assistant referee in the English premier league using Twitter data
Source: PLoS One. 2020 Dec 9;15(12):e0242728. doi: 10.1371/journal.pone.0242728 (PMC7725346; doi:10.1371/journal.pone.0242728)
Supplement: S2 Table — (CSV) [file pone.0242728.s002.csv]

Game	VAR Instance Type	Approximated Minute
ARSCHE	Goal confirmed (foul)	83
ARSWHU	Goal awarded (offside)	78
AVLTOT	No penalty kick confirmed (handball)	44
BOUAVL	Goal confirmed (offside)	70
BURAVL	Goal disallowed (offside)	13
CRYARS	Red card awarded	67
CRYSHU	Red card cancelled	73
EVEBHA	Goal disallowed (handball)	78
LEIAVL	Penalty confirmed (handball)	61
LEIEVE	Cancelled penalty kick (foul)	34
LEISOU	Goal disallowed (offside)	90
LIVMUN	Goal disallowed (foul)	25
MCICHE	Goal disallowed (offside)	94
MCICRY	Cancelled penalty kick (handball)	72
NORBOU	Red card awarded	76
NORCRY	Goal awarded (offside)	86
NORLIV	Goal confirmed (foul)	78
SHUWHU	Goal disallowed (hand)	93
SOUWOL	Penalty awarded (foul)	63
TOTMCI	No red card confirmed	13
WATWOL	Red card awarded	71
WHUBHA	Goal confirmed (hand)	79
WHUBOU	Red card cancelled	67
WHULIV	Penalty confirmed (foul)	34
