# Supplementary material for: Video kills the sentiment—Exploring fans’ reception of the video assistant referee in the English premier league using Twitter data
Source: PLoS One. 2020 Dec 9;15(12):e0242728. doi: 10.1371/journal.pone.0242728 (PMC7725346; doi:10.1371/journal.pone.0242728)
Supplement: S3 Table — (CSV) [file pone.0242728.s003.csv]

stop words
mahrez
city
mancity
mcfc
man
pep
bernardo
sterling
manchester
agueri
benjamin
mendy
sergio
aguero
guardiola
kev
fernandinho
kdb
mci
stones
riad
ayew
cpfc
crystal
palace
cry
reidawald
wilf
cenk
tosun
jairo
riedewald
james
mcarthur
gary
cahill
zaha
townsend
cenktosun
hodgson
crystalpalace
jordan
ayew's
tomkins
wilfred
milivojevic
andros
christian
benteke
joel
ward
glaziers
c
guaita
roy
max
van
aanholt
mccarthy
tonks
vicente
guaita's
selhurst
park
baldock
connor
wickham
brandon
pierrick
wilfried
martin
kelly
hogson
sakho
arsenal
sheffield
southampton
wolves
astonvilla
liverpool
utd
united
west
ham
everton
brighton
aston
villa
newcastle
sounew
premier
league
norwich
wolverhampton
shunor
wolbha
watford
keown
cryar
jorginho
saido
berahino
brom
anfield
tottenham
bournemouth
livs
livsou
bouavl
newnor
wateve
whubri
spurs
newlei
bhache
soutot
andrea
pirlo
arsmun
livshu
norcry
buravl
whubou
mcieve
briche
livshe
marcus
rashford
lingard
cryars
evebri
leicester
chelsea
burnley
evebha
munnor
chebur
wolnew
graham
scott
premierleague
atkinson
pl
football
epl
giroud
frankfurt
craig
pawson
peter
walton
cresswells
graig
dury
john
barnes
attwell
bobby's
stormdennis
desmond
andy
madley
maddison
dele
alli
darren
england
chicharito
lee
mason
southgate
stockley
michael
oliver
paul
tierney
ihenacho's
mount
emirates
tom
daley
keane
moyes
irons
haller
timo
werner
sebastian
jarred
bowen
antonio
felipe
anderson
fornals
fabianski
soucek
westham
diop
hammers
mark
noble
nobles
lanzini
aubameyang
leno
ozil
alexandre
lacazette
gooners
martinelli
laca
lacaaaaaaa
lacaas
afc
lacazetteeeeee
auba
arteta
dani
ceballos
pablo
mari
pepe
saka
√∂zil
willock
nketiah
laccazete
mikel
mabeba
aubameyang's
dhaka's
abangyermam
aubameyamg
pierre
emerick
xhaka
david
luiz
bernd
torreira
guendouzi
nicolas
emery
artertaball
mustafi
zimmerman
tettey
canaries
vrancic
buendia
hernandez
drmic
rupp
farke
otbc
cantwell
ncfc
sam
byram
jamal
lewis
tim
krul
duda
pukki
allison
becker
mclean
buendia's
tettey's
norwichcity
zimmermann's
arrons
no
carrow
road
grant
hanley
nor
stiepermann
farke's
todd
mane
lfc
alisson
sadio
joor
salah's
liverpoolfc
ynwa
maneeeeee
sadiomane
reds
salah
sade
jurgen
klopp's
keita's
firmino
sadiooooooo
ohmanemane
henderson
mo
salad
naby
keita
sadie
dijk
robbo
trent
milner
robertson
divock
origi
scousers
london
stadium
king
egypt
egyptian
divooockk
origiiii
ox
curtis
jones
alexander
arnold
chamberlain
alexandera
gini
chargeado
surly
shaq
oxlade
klopp
karius
bobby
tyrone
mings
grealish
douglas
ming's
nyland
guilbert
albrighton
pereira
terry's
villans
wesley
avfc
grealish's
wesley's
jack
wes
marcou
kodjia
elmo
jt
hourihane
stevens
sheff
sheffieldunited
sander
berge
lunny
sufc
blayards
lys
mousset
billy
sharp
norwood
dean
wilder
ollie
ben
nigel
pearson
billing
ake
fraser
prowse
alex
sou
ings
moussa
djenepo
stuart
armstrong
redmond
jan
bednarek
shane
long
st
mary's
ralph
hasenhuttl
danny
oriol
romeu
nathan
saints
saintsfc
armstrong's
fernandez
dubravka
saint
maximin
mina
holgate
kasper
schmeichel
marco
silva
moise
kean
ev
pereyra
masina
kabasele
kabs
deulofeu
foster
vicarage
deeney
cathcart
doucoure
chalobah
hornets
sarr
doucour√©
wat
gerard
ismaila
troy
snodgrass
issa
hammmers
jimenez
raul
wwfc
wol
jonny's
neto
ra√∫l
jim√©nez
nuno
doherty
jonny
dendoncker
adama
traore
pedro
patricio
boly
mgw
sa√Øss
saiss
moutinho
molineux
jota
neves
diogo
patricio's
conor
coady
vinagre
johnny
otto's
mou's
lcfc
leicestercity
jamie
vardy
madison
foxes
brendon
rodgers
evans
kings
power
ndidi
filbert
way
praet
hamza
choudhury
leister
reina
harvey
iheanacho
lestah
chilwell
chiwell
sidibe
richarlison
kelechi
perez
turf
moor
mee
sean
dyche
chris
wood
190five
afcvcfc
arscfc
arsche
arsenalfc
arsvsche
betway
cfc
chelseafc
davidluiz
ffscout
ktbffh
redarmy
supersunday
abraham
azpilicueta
chambers
christensen
dl
emerson
jody
joe
kante
kepa
lamptey
maitland
niles
moun
n'golo
nelson
neville
ngolo
pulisic
roman
tammy
tariq
tomori
zouma
bbcfootball
btsport
miranda
mrwestham
ndombele
odoi
skypl
whtid
aaron
boruc
bridge
carney
cockney
cresswell
cressy
eddie
fredericks
hazard
howe
ibe
karren
levy
londres
nobes
pellegrini
solanke
stamford
sullivan
bhafc
coyi
cryshu
munwol
pldk
plonnbc
wapl
whu
whubha
whufc
albion
angelo
brings
glen
glenn
gross
hove
jarrod
laporte
masuaku
mcmessi
montoya
mooy
murray
ogbonna
pascal
potter
propper
rudiger
snoddy
trossard
webster
yerry
bergwijn
josemourinho
totmci
bbc
bruno
ederson
gondogan
gundogan
leroy
lloris
manuel
mike
mourinho
neuer
nicky
raheem
sane
sonny
tyler
walker
weaver
winksy
fridaynightfootball
gw22
nbcsports
optussport
ppl20
pplcup
rice
sheffieldutd
shuwhu
superleague
suwh
westhamfamily
westhamutd
adrian
balbeuna
besic
carlos
carragher
declan
drury
hendo
lucas
lundstram
mcbunni
mcburnie
moyesy
oli
pickford
prem
robert
tevez
vvd
godfrey
nopukkinoparty
pitchsidetalk
pukkiparty
adam
callum
cook
dom
dominic
elmohamady
erling
etse
hart
hull
jefferson
lambert
lerma
mazy
norwhich
ondrej
pike
rambo
ramsdale
rico
ryan
smith
steve
teemu
wilson
bha
coyb
efc
evertonfc
ffelivecards
ancelotti
bernard
bissaka
blues
calvert
lewin
lowin
carlo
coleman
coote
dcl
digne
duffy
dunk
goodison
jahanbakhsh
maty
maupay
richy
seamus
stephens
theo
toffees
walcott
wan
wee
afcb
afcbournemouth
ffelivegoals
fpl
sanmiguel
utv
anthony
biling
bjorn
cherries
dan
davis
ezri
francis
gosling
grelish
jeff
konsa
lermas
nakamba
philip
samagoal
samatta
targett
taylor
trezequet
vitality
wanyama
5livepremsunday
avl
coys
fantasyfootball
footballfrenzy
fplcommunity
fplfyi
gw26
thfc
alderweireld
alderwiereld
ali
aurier
celso
rosie
davies
davinson
dd
defo
defoe
dier
drinkwater
el
engels
eriksen
ffs
ghazi
gilbert
greslish
harry
hause
hotspur
hotspurlive
hugo
joelinton
jose
kane
kayode
kortney
lemme
lingaard
lo
moura
mufc
namkamba
raina
sancho
serge
simon
son
steven
tanganga
toby
tomboita
vila
villians
winks
zva
jorghinho
frank
uzil
arsen
mesut
stoke
arswhu
kenni
murphi
wolbri
davidrosi
matt
tissier
bergjwin
eric
engel
avltot
dane
lazi
trezeguet
trump
calvertlewin
munmci
paulo
richarlson
gea
shaw
degea
bobbi
morinho
manu
lindelof
virgil
gunnar
ole
solskjaer
william
yazini
bbcsport
manc
manutd
martial
fred
lfcmun
livmun
perreira
mata
bouwol
evenor
watbur
whutot
citychelsea
azpi
lpool
willian
pamoja
tushikili
elijah
gideon
mose
bruyn
tammyn
mcicri
arsshu
sissoko
norbou
souwol
dsilva
