# Supplementary material for: Video kills the sentiment—Exploring fans’ reception of the video assistant referee in the English premier league using Twitter data
Source: PLoS One. 2020 Dec 9;15(12):e0242728. doi: 10.1371/journal.pone.0242728 (PMC7725346; doi:10.1371/journal.pone.0242728)
Supplement: S5 Table — Each line includes the following information: game in which the tweet appeared (“Game”), the number of minutes passed since kickoff (“MinuteSinceKickOff”), whether the tweet is related to the VAR (“VAR”) and the sentiment (“Sentiment”). “NewID” is an ID assigned by us, which allows us to relate this information to the original tweet. (CSV) [file pone.0242728.s005.csv]

Game	NewID	MinuteSinceKickOff	VAR	Sentiment
BOUWOL	20	1	0	0
BOUWOL	46	1	0	0
BOUWOL	56	1	0	0
BOUWOL	64	1	0	0
BOUWOL	156	1	0	1
BOUWOL	246	1	0	0
BOUWOL	416	1	0	0
BOUWOL	500	1	0	1
BOUWOL	516	1	0	0
BOUWOL	515	2	0	0
BOUWOL	12	3	0	0
BOUWOL	60	3	0	0
BOUWOL	109	3	0	0
BOUWOL	200	3	0	0
BOUWOL	234	3	0	-1
BOUWOL	300	3	0	0
BOUWOL	237	4	0	0
BOUWOL	502	4	0	1
BOUWOL	514	4	0	1
BOUWOL	88	5	0	0
BOUWOL	274	5	0	-1
BOUWOL	375	5	0	1
BOUWOL	4	6	0	-1
BOUWOL	513	6	0	0
BOUWOL	71	7	0	-1
BOUWOL	225	7	0	-1
BOUWOL	511	7	0	0
BOUWOL	512	7	0	0
BOUWOL	160	8	0	0
BOUWOL	238	8	0	0
BOUWOL	85	9	0	0
BOUWOL	509	9	0	0
BOUWOL	510	9	0	0
BOUWOL	508	10	0	0
BOUWOL	37	12	0	0
BOUWOL	73	12	0	0
BOUWOL	105	12	0	0
BOUWOL	142	13	0	1
BOUWOL	249	13	0	0
BOUWOL	33	14	0	0
BOUWOL	382	14	0	-1
BOUWOL	168	15	0	1
BOUWOL	24	16	0	0
BOUWOL	94	16	0	0
BOUWOL	52	17	0	0
BOUWOL	97	18	0	0
BOUWOL	140	18	0	1
BOUWOL	341	18	0	0
BOUWOL	40	19	1	-1
BOUWOL	182	19	0	1
BOUWOL	214	19	0	1
BOUWOL	275	19	0	1
BOUWOL	14	20	0	-1
BOUWOL	252	20	1	0
BOUWOL	93	21	0	1
BOUWOL	506	21	1	0
BOUWOL	507	21	0	1
BOUWOL	10	22	0	0
BOUWOL	84	22	0	0
BOUWOL	233	22	0	1
BOUWOL	383	22	0	-1
BOUWOL	503	22	0	0
BOUWOL	504	22	0	-1
BOUWOL	505	22	0	0
BOUWOL	34	23	0	0
BOUWOL	70	23	0	0
BOUWOL	115	23	0	0
BOUWOL	121	23	0	0
BOUWOL	148	23	0	0
BOUWOL	212	23	0	0
BOUWOL	254	23	0	0
BOUWOL	314	23	0	0
BOUWOL	336	23	0	0
BOUWOL	349	23	0	0
BOUWOL	353	23	0	0
BOUWOL	419	23	0	0
BOUWOL	479	23	0	0
BOUWOL	499	23	0	1
BOUWOL	501	23	0	0
BOUWOL	53	24	0	0
BOUWOL	82	24	0	0
BOUWOL	113	24	0	0
BOUWOL	146	24	0	0
BOUWOL	157	24	0	1
BOUWOL	195	24	0	0
BOUWOL	226	24	0	0
BOUWOL	276	24	0	1
BOUWOL	299	24	0	1
BOUWOL	330	24	0	0
BOUWOL	372	24	0	1
BOUWOL	373	24	0	0
BOUWOL	435	24	0	1
BOUWOL	456	24	0	0
BOUWOL	485	24	0	1
BOUWOL	11	25	0	-1
BOUWOL	255	25	0	0
BOUWOL	497	25	0	0
BOUWOL	498	25	0	0
BOUWOL	135	26	0	0
BOUWOL	332	26	0	0
BOUWOL	439	26	0	0
BOUWOL	482	26	0	0
BOUWOL	494	26	0	-1
BOUWOL	495	26	0	0
BOUWOL	496	26	0	0
BOUWOL	65	27	0	1
BOUWOL	123	27	0	1
BOUWOL	167	27	0	0
BOUWOL	221	27	0	0
BOUWOL	297	27	0	0
BOUWOL	472	27	0	0
BOUWOL	493	27	0	1
BOUWOL	491	28	0	1
BOUWOL	492	28	0	0
BOUWOL	75	30	0	1
BOUWOL	489	30	0	0
BOUWOL	490	30	0	0
BOUWOL	26	31	0	1
BOUWOL	131	31	0	0
BOUWOL	316	31	0	0
BOUWOL	42	32	0	0
BOUWOL	231	32	0	1
BOUWOL	6	33	0	0
BOUWOL	86	33	0	0
BOUWOL	102	33	0	0
BOUWOL	122	33	0	0
BOUWOL	150	33	0	0
BOUWOL	154	33	0	1
BOUWOL	181	33	0	1
BOUWOL	190	33	0	0
BOUWOL	198	33	0	0
BOUWOL	244	33	0	0
BOUWOL	311	33	0	0
BOUWOL	312	33	0	0
BOUWOL	328	33	0	0
BOUWOL	331	33	0	0
BOUWOL	335	33	0	0
BOUWOL	347	33	0	0
BOUWOL	352	33	0	1
BOUWOL	417	33	0	0
BOUWOL	423	33	0	0
BOUWOL	467	33	0	1
BOUWOL	469	33	0	0
BOUWOL	487	33	0	1
BOUWOL	488	33	0	1
BOUWOL	118	34	0	0
BOUWOL	158	34	0	1
BOUWOL	229	34	0	0
BOUWOL	302	34	0	0
BOUWOL	315	34	0	0
BOUWOL	483	34	0	0
BOUWOL	484	34	0	0
BOUWOL	486	34	0	-1
BOUWOL	72	35	0	0
BOUWOL	438	35	0	0
BOUWOL	460	35	0	0
BOUWOL	478	35	0	-1
BOUWOL	480	35	0	1
BOUWOL	481	35	0	1
BOUWOL	67	36	0	1
BOUWOL	475	36	0	0
BOUWOL	476	36	0	1
BOUWOL	477	36	0	0
BOUWOL	23	37	0	-1
BOUWOL	474	37	0	0
BOUWOL	96	38	0	0
BOUWOL	111	38	0	0
BOUWOL	310	38	1	0
BOUWOL	418	38	0	0
BOUWOL	464	38	0	0
BOUWOL	471	38	0	0
BOUWOL	473	38	0	-1
BOUWOL	50	39	0	0
BOUWOL	107	39	1	0
BOUWOL	120	39	1	0
BOUWOL	153	39	0	0
BOUWOL	163	39	0	0
BOUWOL	194	39	1	0
BOUWOL	223	39	0	0
BOUWOL	410	39	0	1
BOUWOL	463	39	0	1
BOUWOL	465	39	0	1
BOUWOL	466	39	0	-1
BOUWOL	468	39	0	1
BOUWOL	470	39	0	0
BOUWOL	27	40	0	0
BOUWOL	68	40	0	0
BOUWOL	151	40	0	1
BOUWOL	236	40	0	0
BOUWOL	296	40	0	0
BOUWOL	334	40	0	0
BOUWOL	350	40	0	0
BOUWOL	452	40	0	-1
BOUWOL	453	40	0	1
BOUWOL	454	40	0	-1
BOUWOL	455	40	0	0
BOUWOL	457	40	0	1
BOUWOL	458	40	0	0
BOUWOL	459	40	0	0
BOUWOL	461	40	0	0
BOUWOL	462	40	0	-1
BOUWOL	130	41	0	0
BOUWOL	448	41	0	-1
BOUWOL	449	41	0	-1
BOUWOL	450	41	0	1
BOUWOL	451	41	1	-1
BOUWOL	5	42	0	0
BOUWOL	137	42	0	1
BOUWOL	138	42	1	-1
BOUWOL	444	42	0	-1
BOUWOL	445	42	0	1
BOUWOL	446	42	0	0
BOUWOL	447	42	0	-1
BOUWOL	79	43	0	1
BOUWOL	235	43	0	1
BOUWOL	253	43	0	0
BOUWOL	290	43	0	1
BOUWOL	440	43	0	1
BOUWOL	441	43	0	-1
BOUWOL	442	43	0	-1
BOUWOL	443	43	0	1
BOUWOL	8	44	0	1
BOUWOL	433	44	0	1
BOUWOL	434	44	0	1
BOUWOL	436	44	0	0
BOUWOL	437	44	1	0
BOUWOL	179	45	0	-1
BOUWOL	80	46	0	-1
BOUWOL	132	46	1	0
BOUWOL	242	46	0	0
BOUWOL	320	46	0	0
BOUWOL	30	47	0	1
BOUWOL	126	47	0	0
BOUWOL	44	48	0	0
BOUWOL	114	48	0	0
BOUWOL	220	48	0	0
BOUWOL	243	48	0	0
BOUWOL	161	49	0	1
BOUWOL	211	49	0	0
BOUWOL	227	49	0	-1
BOUWOL	429	49	0	-1
BOUWOL	430	49	0	-1
BOUWOL	431	49	0	0
BOUWOL	432	49	0	0
BOUWOL	21	50	0	0
BOUWOL	98	50	0	0
BOUWOL	427	50	0	-1
BOUWOL	428	50	0	0
BOUWOL	204	51	0	0
BOUWOL	425	51	0	1
BOUWOL	426	51	0	1
BOUWOL	54	53	0	-1
BOUWOL	189	53	1	0
BOUWOL	202	53	0	0
BOUWOL	421	53	0	1
BOUWOL	422	53	0	-1
BOUWOL	424	53	0	-1
BOUWOL	183	54	0	0
BOUWOL	420	54	1	0
BOUWOL	152	55	0	0
BOUWOL	413	55	0	1
BOUWOL	414	55	0	0
BOUWOL	415	55	0	0
BOUWOL	193	56	0	-1
BOUWOL	379	56	0	0
BOUWOL	409	56	0	-1
BOUWOL	411	56	0	-1
BOUWOL	412	56	0	0
BOUWOL	129	57	0	0
BOUWOL	134	57	0	0
BOUWOL	136	57	0	-1
BOUWOL	407	57	0	1
BOUWOL	408	57	0	1
BOUWOL	218	58	0	0
BOUWOL	286	58	0	1
BOUWOL	291	58	0	1
BOUWOL	403	58	0	0
BOUWOL	404	58	0	0
BOUWOL	405	58	0	-1
BOUWOL	406	58	0	1
BOUWOL	117	59	0	0
BOUWOL	159	59	0	0
BOUWOL	402	59	0	-1
BOUWOL	143	60	0	-1
BOUWOL	395	60	0	1
BOUWOL	398	60	0	1
BOUWOL	399	60	0	1
BOUWOL	400	60	0	1
BOUWOL	394	61	0	1
BOUWOL	396	61	0	0
BOUWOL	397	61	0	1
BOUWOL	401	61	0	1
BOUWOL	346	62	0	0
BOUWOL	357	62	0	1
BOUWOL	392	62	0	-1
BOUWOL	393	62	0	0
BOUWOL	13	63	0	0
BOUWOL	43	63	0	1
BOUWOL	91	63	0	0
BOUWOL	391	63	0	0
BOUWOL	9	64	0	0
BOUWOL	245	64	0	0
BOUWOL	389	64	0	1
BOUWOL	390	64	0	1
BOUWOL	61	65	0	0
BOUWOL	164	65	0	1
BOUWOL	387	65	0	-1
BOUWOL	388	65	0	-1
BOUWOL	90	66	0	1
BOUWOL	345	66	0	0
BOUWOL	385	66	0	1
BOUWOL	386	66	0	1
BOUWOL	31	67	0	0
BOUWOL	344	68	0	0
BOUWOL	384	68	0	-1
BOUWOL	81	69	0	1
BOUWOL	171	69	0	0
BOUWOL	39	70	0	1
BOUWOL	355	70	1	1
BOUWOL	380	70	1	-1
BOUWOL	381	70	1	-1
BOUWOL	147	71	1	0
BOUWOL	216	71	1	-1
BOUWOL	228	71	1	-1
BOUWOL	371	71	1	-1
BOUWOL	374	71	1	1
BOUWOL	376	71	1	1
BOUWOL	377	71	0	0
BOUWOL	378	71	0	0
BOUWOL	95	72	0	0
BOUWOL	285	72	1	-1
BOUWOL	369	72	1	-1
BOUWOL	370	72	1	1
BOUWOL	32	73	0	0
BOUWOL	101	73	0	0
BOUWOL	106	73	0	0
BOUWOL	364	73	1	-1
BOUWOL	365	73	1	-1
BOUWOL	366	73	1	-1
BOUWOL	367	73	1	0
BOUWOL	368	73	1	0
BOUWOL	338	74	1	-1
BOUWOL	360	74	1	-1
BOUWOL	361	74	1	-1
BOUWOL	362	74	1	-1
BOUWOL	363	74	0	1
BOUWOL	144	75	1	-1
BOUWOL	87	76	0	0
BOUWOL	358	76	1	0
BOUWOL	359	76	1	-1
BOUWOL	112	77	0	0
BOUWOL	119	77	0	0
BOUWOL	128	77	1	-1
BOUWOL	201	77	0	0
BOUWOL	247	77	1	0
BOUWOL	265	77	0	0
BOUWOL	342	77	0	1
BOUWOL	343	77	0	1
BOUWOL	348	77	0	0
BOUWOL	351	77	0	0
BOUWOL	354	77	0	0
BOUWOL	356	77	0	-1
BOUWOL	48	78	0	1
BOUWOL	89	78	0	0
BOUWOL	192	78	0	0
BOUWOL	325	78	0	1
BOUWOL	326	78	1	-1
BOUWOL	327	78	1	-1
BOUWOL	329	78	0	0
BOUWOL	333	78	0	0
BOUWOL	337	78	0	0
BOUWOL	339	78	1	-1
BOUWOL	340	78	0	0
BOUWOL	15	79	0	0
BOUWOL	116	79	0	0
BOUWOL	262	79	0	0
BOUWOL	288	79	0	-1
BOUWOL	318	79	1	-1
BOUWOL	319	79	0	0
BOUWOL	321	79	0	1
BOUWOL	322	79	1	-1
BOUWOL	323	79	0	-1
BOUWOL	324	79	1	-1
BOUWOL	3	80	0	0
BOUWOL	83	80	0	0
BOUWOL	141	80	0	0
BOUWOL	145	80	0	-1
BOUWOL	149	80	0	0
BOUWOL	185	80	0	1
BOUWOL	219	80	0	0
BOUWOL	309	80	0	0
BOUWOL	313	80	0	0
BOUWOL	317	80	0	1
BOUWOL	22	81	0	1
BOUWOL	169	81	0	-1
BOUWOL	59	82	0	1
BOUWOL	272	82	0	0
BOUWOL	306	82	1	-1
BOUWOL	307	82	0	1
BOUWOL	308	82	0	1
BOUWOL	16	83	0	0
BOUWOL	305	83	1	-1
BOUWOL	173	84	0	1
BOUWOL	269	84	0	0
BOUWOL	303	84	0	0
BOUWOL	304	84	0	0
BOUWOL	100	85	0	1
BOUWOL	251	85	0	0
BOUWOL	19	86	0	1
BOUWOL	51	86	0	1
BOUWOL	133	86	0	0
BOUWOL	301	86	1	1
BOUWOL	263	87	0	0
BOUWOL	17	88	0	1
BOUWOL	295	88	0	0
BOUWOL	298	88	0	0
BOUWOL	78	89	0	1
BOUWOL	267	89	0	0
BOUWOL	104	90	0	0
BOUWOL	294	90	0	-1
BOUWOL	99	92	0	0
BOUWOL	260	92	0	0
BOUWOL	292	92	0	-1
BOUWOL	293	92	0	-1
BOUWOL	29	93	0	0
BOUWOL	239	93	1	0
BOUWOL	62	94	0	0
BOUWOL	124	94	0	1
BOUWOL	248	94	1	0
BOUWOL	257	94	0	0
BOUWOL	25	95	0	1
BOUWOL	49	95	0	0
BOUWOL	174	95	0	-1
BOUWOL	166	96	0	-1
BOUWOL	261	96	0	0
BOUWOL	58	97	0	1
BOUWOL	110	97	0	0
BOUWOL	38	98	0	-1
BOUWOL	55	98	0	1
BOUWOL	266	98	0	0
BOUWOL	186	99	0	1
BOUWOL	287	99	0	1
BOUWOL	289	99	0	-1
BOUWOL	271	100	0	0
BOUWOL	282	100	0	-1
BOUWOL	283	100	1	-1
BOUWOL	284	100	0	1
BOUWOL	36	101	0	1
BOUWOL	76	101	0	0
BOUWOL	175	101	0	1
BOUWOL	281	101	0	-1
BOUWOL	45	102	0	1
BOUWOL	240	102	0	0
BOUWOL	259	102	0	0
BOUWOL	35	103	0	1
BOUWOL	280	103	0	-1
BOUWOL	270	104	0	0
BOUWOL	92	105	0	0
BOUWOL	279	105	0	1
BOUWOL	7	106	0	0
BOUWOL	139	106	0	0
BOUWOL	187	106	0	1
BOUWOL	258	106	0	0
BOUWOL	277	106	0	1
BOUWOL	278	106	1	0
BOUWOL	63	107	0	0
BOUWOL	103	107	0	0
BOUWOL	66	108	0	-1
BOUWOL	176	108	0	1
BOUWOL	241	108	0	0
BOUWOL	1	109	0	0
BOUWOL	2	109	0	-1
BOUWOL	264	109	0	0
BOUWOL	273	109	0	1
BOUWOL	74	110	0	0
BOUWOL	268	110	0	0
BOUWOL	108	111	0	0
BOUWOL	28	112	0	0
BOUWOL	69	112	0	1
BOUWOL	224	112	0	1
BOUWOL	230	112	0	1
BOUWOL	232	112	0	1
BOUWOL	250	112	0	0
BOUWOL	256	112	0	1
BOUWOL	47	113	0	0
BOUWOL	77	113	0	0
BOUWOL	217	113	0	1
BOUWOL	222	113	0	0
BOUWOL	18	114	0	0
BOUWOL	41	114	0	1
BOUWOL	209	114	0	-1
BOUWOL	210	114	0	1
BOUWOL	213	114	0	1
BOUWOL	215	114	0	-1
BOUWOL	57	115	0	1
BOUWOL	155	115	0	1
BOUWOL	206	115	1	-1
BOUWOL	207	115	0	1
BOUWOL	208	115	0	0
BOUWOL	127	116	0	0
BOUWOL	203	116	0	0
BOUWOL	205	116	0	1
BOUWOL	199	117	0	0
BOUWOL	188	118	0	0
BOUWOL	191	118	0	1
BOUWOL	196	118	0	0
BOUWOL	197	118	0	1
BOUWOL	125	119	0	0
BOUWOL	170	119	0	1
BOUWOL	172	119	0	0
BOUWOL	177	119	0	1
BOUWOL	178	119	0	1
BOUWOL	180	119	0	1
BOUWOL	184	119	0	0
BOUWOL	162	120	0	1
BOUWOL	165	120	0	0
WHUTOT	3	0	0	0
WHUTOT	7805	0	0	0
WHUTOT	213	1	0	1
WHUTOT	229	1	0	0
WHUTOT	429	1	0	-1
WHUTOT	447	1	0	0
WHUTOT	457	1	0	1
WHUTOT	470	1	0	-1
WHUTOT	548	1	0	0
WHUTOT	793	1	0	1
WHUTOT	892	1	0	1
WHUTOT	985	1	0	1
WHUTOT	999	1	0	1
WHUTOT	1221	1	0	0
WHUTOT	1513	1	0	0
WHUTOT	1643	1	0	0
WHUTOT	1679	1	0	1
WHUTOT	1858	1	0	0
WHUTOT	1892	1	0	0
WHUTOT	1932	1	0	0
WHUTOT	2136	1	0	0
WHUTOT	2421	1	0	1
WHUTOT	2781	1	0	-1
WHUTOT	2878	1	0	0
WHUTOT	4351	1	0	-1
WHUTOT	4747	1	0	0
WHUTOT	5073	1	0	-1
WHUTOT	5532	1	0	0
WHUTOT	5535	1	0	0
WHUTOT	6076	1	0	0
WHUTOT	6087	1	0	0
WHUTOT	6100	1	0	0
WHUTOT	6125	1	0	0
WHUTOT	6150	1	0	1
WHUTOT	7491	1	0	0
WHUTOT	7504	1	0	1
WHUTOT	7711	1	0	1
WHUTOT	7748	1	0	0
WHUTOT	7768	1	0	0
WHUTOT	7774	1	0	0
WHUTOT	7775	1	0	0
WHUTOT	7776	1	0	-1
WHUTOT	7777	1	0	0
WHUTOT	7778	1	0	-1
WHUTOT	7779	1	0	1
WHUTOT	7780	1	0	1
WHUTOT	7781	1	0	-1
WHUTOT	7782	1	0	0
WHUTOT	7783	1	0	0
WHUTOT	7784	1	0	1
WHUTOT	7785	1	0	-1
WHUTOT	7786	1	0	0
WHUTOT	7787	1	0	0
WHUTOT	7788	1	0	-1
WHUTOT	7789	1	0	0
WHUTOT	7790	1	0	-1
WHUTOT	7791	1	0	0
WHUTOT	7792	1	0	0
WHUTOT	7793	1	0	0
WHUTOT	7794	1	0	0
WHUTOT	7795	1	0	1
WHUTOT	7796	1	0	-1
WHUTOT	7797	1	0	1
WHUTOT	7798	1	0	0
WHUTOT	7799	1	0	0
WHUTOT	7800	1	0	0
WHUTOT	7801	1	0	0
WHUTOT	7802	1	0	1
WHUTOT	7803	1	0	1
WHUTOT	7804	1	0	1
WHUTOT	127	2	0	1
WHUTOT	306	2	0	1
WHUTOT	484	2	0	0
WHUTOT	634	2	0	-1
WHUTOT	676	2	0	1
WHUTOT	802	2	0	0
WHUTOT	1063	2	0	-1
WHUTOT	1293	2	0	-1
WHUTOT	1464	2	0	0
WHUTOT	1611	2	0	0
WHUTOT	1697	2	0	1
WHUTOT	1718	2	0	-1
WHUTOT	1756	2	0	0
WHUTOT	1959	2	0	-1
WHUTOT	1964	2	0	0
WHUTOT	2270	2	1	-1
WHUTOT	2336	2	0	1
WHUTOT	2496	2	0	1
WHUTOT	3121	2	0	1
WHUTOT	3960	2	0	-1
WHUTOT	4082	2	0	1
WHUTOT	5421	2	0	0
WHUTOT	5456	2	0	0
WHUTOT	5882	2	0	1
WHUTOT	5948	2	0	1
WHUTOT	6368	2	0	0
WHUTOT	6906	2	0	1
WHUTOT	7093	2	0	0
WHUTOT	7100	2	0	0
WHUTOT	7107	2	0	0
WHUTOT	7119	2	0	0
WHUTOT	7214	2	0	1
WHUTOT	7419	2	0	1
WHUTOT	7445	2	0	1
WHUTOT	7492	2	0	-1
WHUTOT	7671	2	0	1
WHUTOT	7733	2	0	-1
WHUTOT	7734	2	0	-1
WHUTOT	7735	2	0	1
WHUTOT	7736	2	0	-1
WHUTOT	7737	2	0	-1
WHUTOT	7738	2	0	0
WHUTOT	7739	2	0	1
WHUTOT	7740	2	0	0
WHUTOT	7741	2	0	1
WHUTOT	7742	2	0	1
WHUTOT	7743	2	0	-1
WHUTOT	7744	2	0	1
WHUTOT	7745	2	0	0
WHUTOT	7746	2	0	1
WHUTOT	7747	2	0	1
WHUTOT	7749	2	0	0
WHUTOT	7750	2	0	1
WHUTOT	7751	2	0	1
WHUTOT	7752	2	0	1
WHUTOT	7753	2	0	1
WHUTOT	7754	2	0	1
WHUTOT	7755	2	0	1
WHUTOT	7756	2	0	0
WHUTOT	7757	2	0	0
WHUTOT	7758	2	0	1
WHUTOT	7759	2	0	1
WHUTOT	7760	2	0	1
WHUTOT	7761	2	0	1
WHUTOT	7762	2	0	1
WHUTOT	7763	2	0	1
WHUTOT	7764	2	0	1
WHUTOT	7765	2	0	1
WHUTOT	7766	2	0	0
WHUTOT	7767	2	0	0
WHUTOT	7769	2	0	1
WHUTOT	7770	2	0	1
WHUTOT	7771	2	0	1
WHUTOT	7772	2	0	0
WHUTOT	7773	2	0	-1
WHUTOT	91	3	0	0
WHUTOT	178	3	0	0
WHUTOT	584	3	0	0
WHUTOT	1165	3	0	1
WHUTOT	1331	3	0	1
WHUTOT	2783	3	1	-1
WHUTOT	4085	3	0	1
WHUTOT	4765	3	0	1
WHUTOT	5308	3	0	0
WHUTOT	5722	3	0	-1
WHUTOT	7033	3	0	0
WHUTOT	7041	3	0	0
WHUTOT	7044	3	0	0
WHUTOT	7046	3	0	0
WHUTOT	7056	3	0	0
WHUTOT	7543	3	0	-1
WHUTOT	7596	3	0	0
WHUTOT	7702	3	0	0
WHUTOT	7714	3	0	1
WHUTOT	7715	3	0	1
WHUTOT	7716	3	0	-1
WHUTOT	7717	3	0	0
WHUTOT	7718	3	0	1
WHUTOT	7719	3	0	1
WHUTOT	7720	3	0	1
WHUTOT	7721	3	0	1
WHUTOT	7722	3	0	1
WHUTOT	7723	3	0	1
WHUTOT	7724	3	0	-1
WHUTOT	7725	3	0	1
WHUTOT	7726	3	0	-1
WHUTOT	7727	3	0	1
WHUTOT	7728	3	0	0
WHUTOT	7729	3	0	1
WHUTOT	7730	3	0	1
WHUTOT	7731	3	0	1
WHUTOT	7732	3	0	1
WHUTOT	24	4	0	0
WHUTOT	228	4	0	0
WHUTOT	402	4	0	-1
WHUTOT	437	4	0	0
WHUTOT	595	4	0	1
WHUTOT	603	4	0	-1
WHUTOT	876	4	1	0
WHUTOT	1543	4	0	0
WHUTOT	2052	4	1	0
WHUTOT	2157	4	0	0
WHUTOT	2790	4	0	1
WHUTOT	3777	4	0	0
WHUTOT	4204	4	0	0
WHUTOT	4942	4	0	1
WHUTOT	6029	4	0	0
WHUTOT	6575	4	0	0
WHUTOT	6966	4	0	0
WHUTOT	6970	4	0	0
WHUTOT	6980	4	0	0
WHUTOT	6988	4	0	0
WHUTOT	7141	4	0	-1
WHUTOT	7524	4	1	0
WHUTOT	7611	4	0	0
WHUTOT	7686	4	0	1
WHUTOT	7687	4	0	-1
WHUTOT	7688	4	0	0
WHUTOT	7689	4	0	-1
WHUTOT	7690	4	0	0
WHUTOT	7691	4	0	-1
WHUTOT	7692	4	0	-1
WHUTOT	7693	4	0	-1
WHUTOT	7694	4	0	0
WHUTOT	7695	4	0	0
WHUTOT	7696	4	0	1
WHUTOT	7697	4	0	0
WHUTOT	7698	4	0	0
WHUTOT	7699	4	0	1
WHUTOT	7700	4	0	0
WHUTOT	7701	4	0	0
WHUTOT	7703	4	0	1
WHUTOT	7704	4	0	0
WHUTOT	7705	4	0	1
WHUTOT	7706	4	0	-1
WHUTOT	7707	4	0	0
WHUTOT	7708	4	0	0
WHUTOT	7709	4	0	1
WHUTOT	7710	4	0	-1
WHUTOT	7712	4	0	0
WHUTOT	7713	4	0	-1
WHUTOT	333	5	0	-1
WHUTOT	488	5	0	0
WHUTOT	632	5	0	1
WHUTOT	809	5	1	-1
WHUTOT	1285	5	0	0
WHUTOT	1506	5	0	0
WHUTOT	1649	5	1	-1
WHUTOT	1695	5	0	-1
WHUTOT	1783	5	1	-1
WHUTOT	1875	5	0	-1
WHUTOT	1921	5	1	0
WHUTOT	2243	5	1	1
WHUTOT	3322	5	0	-1
WHUTOT	3480	5	1	0
WHUTOT	5887	5	0	-1
WHUTOT	6604	5	0	1
WHUTOT	6661	5	0	0
WHUTOT	7532	5	0	1
WHUTOT	7660	5	0	-1
WHUTOT	7661	5	0	1
WHUTOT	7662	5	0	0
WHUTOT	7663	5	0	0
WHUTOT	7664	5	0	0
WHUTOT	7665	5	0	0
WHUTOT	7666	5	0	0
WHUTOT	7667	5	0	-1
WHUTOT	7668	5	0	0
WHUTOT	7669	5	0	1
WHUTOT	7670	5	0	1
WHUTOT	7672	5	1	-1
WHUTOT	7673	5	0	1
WHUTOT	7674	5	0	-1
WHUTOT	7675	5	0	1
WHUTOT	7676	5	0	-1
WHUTOT	7677	5	0	-1
WHUTOT	7678	5	0	0
WHUTOT	7679	5	0	1
WHUTOT	7680	5	0	1
WHUTOT	7681	5	0	1
WHUTOT	7682	5	0	1
WHUTOT	7683	5	0	0
WHUTOT	7684	5	0	-1
WHUTOT	7685	5	0	1
WHUTOT	305	6	0	-1
WHUTOT	367	6	0	-1
WHUTOT	469	6	0	0
WHUTOT	525	6	0	0
WHUTOT	638	6	0	-1
WHUTOT	795	6	0	0
WHUTOT	1398	6	1	0
WHUTOT	1910	6	1	0
WHUTOT	2599	6	0	-1
WHUTOT	2886	6	0	-1
WHUTOT	3132	6	0	-1
WHUTOT	3244	6	0	0
WHUTOT	3543	6	0	0
WHUTOT	4808	6	0	-1
WHUTOT	5209	6	0	1
WHUTOT	5298	6	0	0
WHUTOT	5553	6	0	0
WHUTOT	6023	6	0	-1
WHUTOT	6057	6	0	0
WHUTOT	7606	6	0	0
WHUTOT	7618	6	0	0
WHUTOT	7642	6	1	-1
WHUTOT	7643	6	0	1
WHUTOT	7644	6	0	0
WHUTOT	7645	6	0	0
WHUTOT	7646	6	0	-1
WHUTOT	7647	6	0	1
WHUTOT	7648	6	0	-1
WHUTOT	7649	6	0	1
WHUTOT	7650	6	0	-1
WHUTOT	7651	6	0	1
WHUTOT	7652	6	0	1
WHUTOT	7653	6	0	1
WHUTOT	7654	6	0	1
WHUTOT	7655	6	0	-1
WHUTOT	7656	6	0	0
WHUTOT	7657	6	0	0
WHUTOT	7658	6	0	0
WHUTOT	7659	6	0	0
WHUTOT	194	7	0	0
WHUTOT	197	7	0	0
WHUTOT	343	7	0	0
WHUTOT	417	7	0	-1
WHUTOT	1267	7	0	0
WHUTOT	1360	7	1	0
WHUTOT	2037	7	0	1
WHUTOT	2360	7	0	0
WHUTOT	2598	7	0	1
WHUTOT	2658	7	1	-1
WHUTOT	3306	7	1	-1
WHUTOT	3594	7	0	1
WHUTOT	4810	7	0	1
WHUTOT	5087	7	1	0
WHUTOT	5382	7	0	-1
WHUTOT	6140	7	0	-1
WHUTOT	6792	7	0	0
WHUTOT	7627	7	0	0
WHUTOT	7628	7	0	-1
WHUTOT	7629	7	0	-1
WHUTOT	7630	7	0	0
WHUTOT	7631	7	0	-1
WHUTOT	7632	7	0	-1
WHUTOT	7633	7	0	1
WHUTOT	7634	7	0	0
WHUTOT	7635	7	0	1
WHUTOT	7636	7	0	-1
WHUTOT	7637	7	0	-1
WHUTOT	7638	7	0	0
WHUTOT	7639	7	0	0
WHUTOT	7640	7	0	-1
WHUTOT	7641	7	0	0
WHUTOT	282	8	0	1
WHUTOT	330	8	0	-1
WHUTOT	396	8	0	1
WHUTOT	456	8	1	-1
WHUTOT	759	8	0	1
WHUTOT	840	8	0	-1
WHUTOT	1168	8	1	-1
WHUTOT	1693	8	0	-1
WHUTOT	2452	8	0	0
WHUTOT	2968	8	0	1
WHUTOT	3305	8	0	-1
WHUTOT	3437	8	0	-1
WHUTOT	3542	8	0	0
WHUTOT	4005	8	1	-1
WHUTOT	4167	8	0	1
WHUTOT	4228	8	0	1
WHUTOT	4231	8	1	-1
WHUTOT	5736	8	0	-1
WHUTOT	6312	8	0	-1
WHUTOT	6907	8	0	-1
WHUTOT	7074	8	1	-1
WHUTOT	7480	8	1	-1
WHUTOT	7594	8	0	1
WHUTOT	7595	8	0	1
WHUTOT	7597	8	0	0
WHUTOT	7598	8	0	1
WHUTOT	7599	8	0	1
WHUTOT	7600	8	0	0
WHUTOT	7601	8	0	0
WHUTOT	7602	8	0	0
WHUTOT	7603	8	0	1
WHUTOT	7604	8	0	1
WHUTOT	7605	8	0	0
WHUTOT	7607	8	0	0
WHUTOT	7608	8	0	-1
WHUTOT	7609	8	0	1
WHUTOT	7610	8	1	1
WHUTOT	7612	8	0	1
WHUTOT	7613	8	0	1
WHUTOT	7614	8	0	-1
WHUTOT	7615	8	0	1
WHUTOT	7616	8	0	0
WHUTOT	7617	8	0	0
WHUTOT	7619	8	0	0
WHUTOT	7620	8	0	1
WHUTOT	7621	8	0	1
WHUTOT	7622	8	0	-1
WHUTOT	7623	8	0	1
WHUTOT	7624	8	0	0
WHUTOT	7625	8	0	1
WHUTOT	7626	8	1	-1
WHUTOT	169	9	0	0
WHUTOT	192	9	0	0
WHUTOT	345	9	0	0
WHUTOT	424	9	0	1
WHUTOT	435	9	0	-1
WHUTOT	1117	9	0	0
WHUTOT	2145	9	0	0
WHUTOT	2661	9	0	0
WHUTOT	4210	9	0	1
WHUTOT	5076	9	0	1
WHUTOT	5787	9	0	-1
WHUTOT	7559	9	0	0
WHUTOT	7569	9	1	-1
WHUTOT	7570	9	0	0
WHUTOT	7571	9	0	0
WHUTOT	7572	9	0	0
WHUTOT	7573	9	0	1
WHUTOT	7574	9	0	1
WHUTOT	7575	9	0	0
WHUTOT	7576	9	0	0
WHUTOT	7577	9	0	0
WHUTOT	7578	9	0	0
WHUTOT	7579	9	0	-1
WHUTOT	7580	9	0	0
WHUTOT	7581	9	0	0
WHUTOT	7582	9	0	0
WHUTOT	7583	9	0	1
WHUTOT	7584	9	0	1
WHUTOT	7585	9	0	1
WHUTOT	7586	9	0	-1
WHUTOT	7587	9	0	0
WHUTOT	7588	9	0	1
WHUTOT	7589	9	0	-1
WHUTOT	7590	9	0	1
WHUTOT	7591	9	0	0
WHUTOT	7592	9	0	0
WHUTOT	7593	9	0	1
WHUTOT	473	10	0	0
WHUTOT	704	10	0	1
WHUTOT	869	10	0	0
WHUTOT	1385	10	0	-1
WHUTOT	1502	10	0	0
WHUTOT	1553	10	0	0
WHUTOT	1847	10	0	-1
WHUTOT	2451	10	0	1
WHUTOT	3082	10	0	1
WHUTOT	4016	10	0	0
WHUTOT	4029	10	0	0
WHUTOT	4044	10	0	0
WHUTOT	4836	10	0	1
WHUTOT	5895	10	0	1
WHUTOT	6497	10	1	1
WHUTOT	6939	10	0	0
WHUTOT	7544	10	0	-1
WHUTOT	7548	10	0	0
WHUTOT	7553	10	0	1
WHUTOT	7554	10	0	0
WHUTOT	7555	10	0	-1
WHUTOT	7556	10	0	1
WHUTOT	7557	10	0	1
WHUTOT	7558	10	0	1
WHUTOT	7560	10	0	0
WHUTOT	7561	10	0	0
WHUTOT	7562	10	0	-1
WHUTOT	7563	10	0	0
WHUTOT	7564	10	0	-1
WHUTOT	7565	10	0	1
WHUTOT	7566	10	0	-1
WHUTOT	7567	10	0	0
WHUTOT	7568	10	0	-1
WHUTOT	602	11	0	1
WHUTOT	1088	11	0	1
WHUTOT	1169	11	0	-1
WHUTOT	1871	11	0	-1
WHUTOT	2565	11	0	1
WHUTOT	3879	11	0	0
WHUTOT	3890	11	0	0
WHUTOT	3908	11	0	0
WHUTOT	3919	11	0	0
WHUTOT	3939	11	0	0
WHUTOT	3948	11	0	0
WHUTOT	3986	11	0	0
WHUTOT	4002	11	0	0
WHUTOT	6744	11	0	-1
WHUTOT	6764	11	0	-1
WHUTOT	7053	11	0	-1
WHUTOT	7530	11	0	0
WHUTOT	7537	11	0	0
WHUTOT	7539	11	0	0
WHUTOT	7540	11	1	-1
WHUTOT	7541	11	0	0
WHUTOT	7542	11	0	-1
WHUTOT	7545	11	0	0
WHUTOT	7546	11	0	0
WHUTOT	7547	11	0	0
WHUTOT	7549	11	0	1
WHUTOT	7550	11	0	1
WHUTOT	7551	11	0	1
WHUTOT	7552	11	0	1
WHUTOT	26	12	0	0
WHUTOT	251	12	0	-1
WHUTOT	258	12	0	-1
WHUTOT	586	12	1	-1
WHUTOT	1001	12	0	-1
WHUTOT	1332	12	1	-1
WHUTOT	1893	12	1	0
WHUTOT	2135	12	0	0
WHUTOT	2660	12	0	-1
WHUTOT	2727	12	0	-1
WHUTOT	3051	12	0	1
WHUTOT	3242	12	0	1
WHUTOT	3969	12	0	-1
WHUTOT	4084	12	0	-1
WHUTOT	4710	12	0	1
WHUTOT	6650	12	0	-1
WHUTOT	6686	12	0	-1
WHUTOT	7406	12	0	0
WHUTOT	7430	12	0	0
WHUTOT	7512	12	0	-1
WHUTOT	7513	12	0	0
WHUTOT	7514	12	0	-1
WHUTOT	7515	12	0	0
WHUTOT	7516	12	1	-1
WHUTOT	7517	12	0	0
WHUTOT	7518	12	0	-1
WHUTOT	7519	12	1	-1
WHUTOT	7520	12	0	-1
WHUTOT	7521	12	1	-1
WHUTOT	7522	12	0	-1
WHUTOT	7523	12	0	1
WHUTOT	7525	12	0	1
WHUTOT	7526	12	0	0
WHUTOT	7527	12	0	0
WHUTOT	7528	12	0	0
WHUTOT	7529	12	0	0
WHUTOT	7531	12	0	1
WHUTOT	7533	12	0	-1
WHUTOT	7534	12	0	1
WHUTOT	7535	12	0	-1
WHUTOT	7536	12	0	0
WHUTOT	7538	12	0	0
WHUTOT	27	13	0	0
WHUTOT	233	13	0	-1
WHUTOT	236	13	0	-1
WHUTOT	246	13	0	-1
WHUTOT	247	13	0	-1
WHUTOT	253	13	0	-1
WHUTOT	259	13	0	-1
WHUTOT	260	13	0	-1
WHUTOT	262	13	0	-1
WHUTOT	432	13	0	0
WHUTOT	878	13	0	0
WHUTOT	1121	13	1	-1
WHUTOT	1154	13	0	1
WHUTOT	1171	13	0	1
WHUTOT	1516	13	0	-1
WHUTOT	1609	13	0	-1
WHUTOT	2097	13	0	1
WHUTOT	2111	13	1	-1
WHUTOT	2364	13	1	-1
WHUTOT	2536	13	1	-1
WHUTOT	2596	13	0	1
WHUTOT	2618	13	0	1
WHUTOT	2648	13	1	-1
WHUTOT	2782	13	0	1
WHUTOT	2887	13	1	-1
WHUTOT	2965	13	0	-1
WHUTOT	3056	13	1	-1
WHUTOT	3118	13	1	-1
WHUTOT	4181	13	0	-1
WHUTOT	4252	13	1	-1
WHUTOT	4526	13	0	-1
WHUTOT	4989	13	1	-1
WHUTOT	5469	13	0	1
WHUTOT	5510	13	1	-1
WHUTOT	5749	13	0	-1
WHUTOT	5764	13	0	1
WHUTOT	5874	13	1	-1
WHUTOT	5881	13	1	-1
WHUTOT	6067	13	0	-1
WHUTOT	6081	13	0	-1
WHUTOT	6143	13	0	-1
WHUTOT	6213	13	0	-1
WHUTOT	6233	13	0	1
WHUTOT	6341	13	1	-1
WHUTOT	6412	13	1	-1
WHUTOT	6823	13	0	0
WHUTOT	7143	13	0	1
WHUTOT	7238	13	0	-1
WHUTOT	7294	13	0	-1
WHUTOT	7296	13	0	-1
WHUTOT	7448	13	1	-1
WHUTOT	7449	13	0	1
WHUTOT	7450	13	1	-1
WHUTOT	7451	13	0	-1
WHUTOT	7452	13	1	-1
WHUTOT	7453	13	0	-1
WHUTOT	7454	13	0	-1
WHUTOT	7455	13	1	-1
WHUTOT	7456	13	1	-1
WHUTOT	7457	13	1	-1
WHUTOT	7458	13	0	-1
WHUTOT	7459	13	0	-1
WHUTOT	7460	13	0	-1
WHUTOT	7461	13	1	-1
WHUTOT	7462	13	0	0
WHUTOT	7463	13	0	1
WHUTOT	7464	13	0	-1
WHUTOT	7465	13	0	-1
WHUTOT	7466	13	1	-1
WHUTOT	7467	13	1	-1
WHUTOT	7468	13	0	0
WHUTOT	7469	13	0	1
WHUTOT	7470	13	1	-1
WHUTOT	7471	13	0	-1
WHUTOT	7472	13	0	-1
WHUTOT	7473	13	0	-1
WHUTOT	7474	13	0	0
WHUTOT	7475	13	1	-1
WHUTOT	7476	13	1	0
WHUTOT	7477	13	0	1
WHUTOT	7478	13	1	-1
WHUTOT	7479	13	1	-1
WHUTOT	7481	13	1	-1
WHUTOT	7482	13	0	-1
WHUTOT	7483	13	0	-1
WHUTOT	7484	13	0	-1
WHUTOT	7485	13	1	-1
WHUTOT	7486	13	0	-1
WHUTOT	7487	13	1	-1
WHUTOT	7488	13	0	-1
WHUTOT	7489	13	0	-1
WHUTOT	7490	13	0	1
WHUTOT	7493	13	0	-1
WHUTOT	7494	13	0	-1
WHUTOT	7495	13	0	0
WHUTOT	7496	13	0	0
WHUTOT	7497	13	0	-1
WHUTOT	7498	13	0	-1
WHUTOT	7499	13	0	-1
WHUTOT	7500	13	1	-1
WHUTOT	7501	13	0	-1
WHUTOT	7502	13	0	1
WHUTOT	7503	13	0	-1
WHUTOT	7505	13	1	-1
WHUTOT	7506	13	0	0
WHUTOT	7507	13	0	0
WHUTOT	7508	13	0	1
WHUTOT	7509	13	0	1
WHUTOT	7510	13	0	1
WHUTOT	7511	13	0	1
WHUTOT	172	14	0	0
WHUTOT	235	14	0	-1
WHUTOT	245	14	0	-1
WHUTOT	587	14	0	0
WHUTOT	858	14	1	-1
WHUTOT	984	14	0	-1
WHUTOT	1214	14	0	1
WHUTOT	1569	14	0	0
WHUTOT	1714	14	1	-1
WHUTOT	1829	14	0	-1
WHUTOT	2478	14	1	-1
WHUTOT	2808	14	0	-1
WHUTOT	2934	14	0	0
WHUTOT	3337	14	1	-1
WHUTOT	4126	14	1	-1
WHUTOT	4241	14	0	-1
WHUTOT	4254	14	1	-1
WHUTOT	4272	14	0	-1
WHUTOT	4412	14	0	-1
WHUTOT	4665	14	0	1
WHUTOT	4921	14	1	-1
WHUTOT	4958	14	0	-1
WHUTOT	5155	14	0	-1
WHUTOT	5598	14	0	-1
WHUTOT	5688	14	0	-1
WHUTOT	5690	14	0	-1
WHUTOT	5715	14	1	-1
WHUTOT	5791	14	0	-1
WHUTOT	6267	14	0	-1
WHUTOT	6535	14	0	-1
WHUTOT	6570	14	0	-1
WHUTOT	6589	14	0	-1
WHUTOT	6632	14	0	-1
WHUTOT	6990	14	0	1
WHUTOT	7070	14	0	-1
WHUTOT	7121	14	0	1
WHUTOT	7404	14	1	-1
WHUTOT	7405	14	1	-1
WHUTOT	7407	14	0	0
WHUTOT	7408	14	0	-1
WHUTOT	7409	14	0	0
WHUTOT	7410	14	0	-1
WHUTOT	7411	14	0	-1
WHUTOT	7412	14	0	-1
WHUTOT	7413	14	1	0
WHUTOT	7414	14	0	-1
WHUTOT	7415	14	0	0
WHUTOT	7416	14	1	-1
WHUTOT	7417	14	0	-1
WHUTOT	7418	14	0	-1
WHUTOT	7420	14	1	-1
WHUTOT	7421	14	0	1
WHUTOT	7422	14	1	1
WHUTOT	7423	14	0	1
WHUTOT	7424	14	0	-1
WHUTOT	7425	14	0	-1
WHUTOT	7426	14	1	-1
WHUTOT	7427	14	0	1
WHUTOT	7428	14	0	-1
WHUTOT	7429	14	0	0
WHUTOT	7431	14	1	-1
WHUTOT	7432	14	0	-1
WHUTOT	7433	14	1	-1
WHUTOT	7434	14	0	1
WHUTOT	7435	14	0	1
WHUTOT	7436	14	1	-1
WHUTOT	7437	14	1	-1
WHUTOT	7438	14	1	-1
WHUTOT	7439	14	1	-1
WHUTOT	7440	14	1	-1
WHUTOT	7441	14	0	-1
WHUTOT	7442	14	0	-1
WHUTOT	7443	14	0	-1
WHUTOT	7444	14	0	0
WHUTOT	7446	14	0	-1
WHUTOT	7447	14	0	-1
WHUTOT	452	15	0	0
WHUTOT	659	15	0	-1
WHUTOT	1146	15	0	-1
WHUTOT	1159	15	0	-1
WHUTOT	1455	15	0	0
WHUTOT	1561	15	0	1
WHUTOT	1562	15	0	0
WHUTOT	1633	15	0	-1
WHUTOT	1933	15	0	0
WHUTOT	2945	15	0	-1
WHUTOT	2971	15	0	-1
WHUTOT	3700	15	0	-1
WHUTOT	3826	15	0	0
WHUTOT	3923	15	1	-1
WHUTOT	4259	15	1	-1
WHUTOT	4306	15	0	-1
WHUTOT	5144	15	0	-1
WHUTOT	5185	15	0	1
WHUTOT	5309	15	1	0
WHUTOT	5995	15	1	-1
WHUTOT	6542	15	0	-1
WHUTOT	6618	15	1	0
WHUTOT	6771	15	0	1
WHUTOT	6909	15	0	-1
WHUTOT	7309	15	0	-1
WHUTOT	7362	15	0	-1
WHUTOT	7363	15	0	0
WHUTOT	7364	15	0	0
WHUTOT	7365	15	0	1
WHUTOT	7366	15	0	0
WHUTOT	7367	15	0	1
WHUTOT	7368	15	0	1
WHUTOT	7369	15	0	0
WHUTOT	7370	15	1	-1
WHUTOT	7371	15	0	0
WHUTOT	7372	15	0	1
WHUTOT	7373	15	0	0
WHUTOT	7374	15	0	0
WHUTOT	7375	15	0	-1
WHUTOT	7376	15	0	0
WHUTOT	7377	15	0	0
WHUTOT	7378	15	1	-1
WHUTOT	7379	15	0	1
WHUTOT	7380	15	0	0
WHUTOT	7381	15	1	-1
WHUTOT	7382	15	0	-1
WHUTOT	7383	15	0	1
WHUTOT	7384	15	0	1
WHUTOT	7385	15	0	0
WHUTOT	7386	15	0	-1
WHUTOT	7387	15	0	-1
WHUTOT	7388	15	0	0
WHUTOT	7389	15	0	-1
WHUTOT	7390	15	0	0
WHUTOT	7391	15	0	-1
WHUTOT	7392	15	0	-1
WHUTOT	7393	15	0	-1
WHUTOT	7394	15	1	0
WHUTOT	7395	15	1	-1
WHUTOT	7396	15	0	-1
WHUTOT	7397	15	0	-1
WHUTOT	7398	15	1	-1
WHUTOT	7399	15	1	-1
WHUTOT	7400	15	1	0
WHUTOT	7401	15	0	-1
WHUTOT	7402	15	1	-1
WHUTOT	7403	15	0	1
WHUTOT	44	16	0	0
WHUTOT	83	16	0	-1
WHUTOT	162	16	0	0
WHUTOT	231	16	0	-1
WHUTOT	239	16	0	-1
WHUTOT	252	16	0	-1
WHUTOT	254	16	0	-1
WHUTOT	2113	16	0	0
WHUTOT	3282	16	1	-1
WHUTOT	3706	16	0	0
WHUTOT	3710	16	0	0
WHUTOT	3721	16	0	0
WHUTOT	3734	16	0	0
WHUTOT	3752	16	0	-1
WHUTOT	3782	16	0	0
WHUTOT	3786	16	0	0
WHUTOT	3792	16	0	0
WHUTOT	3800	16	0	0
WHUTOT	4193	16	0	1
WHUTOT	5158	16	1	-1
WHUTOT	5214	16	0	-1
WHUTOT	5246	16	0	1
WHUTOT	5691	16	0	-1
WHUTOT	5838	16	0	-1
WHUTOT	7326	16	0	0
WHUTOT	7334	16	0	0
WHUTOT	7342	16	0	-1
WHUTOT	7343	16	1	-1
WHUTOT	7344	16	0	-1
WHUTOT	7345	16	0	-1
WHUTOT	7346	16	0	0
WHUTOT	7347	16	0	-1
WHUTOT	7348	16	0	0
WHUTOT	7349	16	0	1
WHUTOT	7350	16	0	-1
WHUTOT	7351	16	0	1
WHUTOT	7352	16	0	1
WHUTOT	7353	16	0	-1
WHUTOT	7354	16	0	1
WHUTOT	7355	16	1	-1
WHUTOT	7356	16	0	1
WHUTOT	7357	16	0	0
WHUTOT	7358	16	0	-1
WHUTOT	7359	16	0	-1
WHUTOT	7360	16	0	-1
WHUTOT	7361	16	1	-1
WHUTOT	232	17	0	-1
WHUTOT	261	17	0	-1
WHUTOT	675	17	0	1
WHUTOT	1777	17	0	0
WHUTOT	1901	17	0	1
WHUTOT	2913	17	0	1
WHUTOT	3547	17	0	1
WHUTOT	3569	17	0	-1
WHUTOT	3834	17	0	-1
WHUTOT	3973	17	0	0
WHUTOT	6219	17	0	-1
WHUTOT	6353	17	0	-1
WHUTOT	6573	17	0	1
WHUTOT	7265	17	0	-1
WHUTOT	7319	17	1	-1
WHUTOT	7320	17	0	0
WHUTOT	7321	17	0	0
WHUTOT	7322	17	0	0
WHUTOT	7323	17	0	1
WHUTOT	7324	17	0	1
WHUTOT	7325	17	0	0
WHUTOT	7327	17	0	1
WHUTOT	7328	17	0	0
WHUTOT	7329	17	0	0
WHUTOT	7330	17	0	-1
WHUTOT	7331	17	0	1
WHUTOT	7332	17	0	-1
WHUTOT	7333	17	0	0
WHUTOT	7335	17	0	-1
WHUTOT	7336	17	0	1
WHUTOT	7337	17	1	-1
WHUTOT	7338	17	1	-1
WHUTOT	7339	17	0	0
WHUTOT	7340	17	0	0
WHUTOT	7341	17	0	1
WHUTOT	38	18	0	1
WHUTOT	148	18	0	1
WHUTOT	164	18	0	0
WHUTOT	234	18	0	-1
WHUTOT	237	18	0	-1
WHUTOT	241	18	0	-1
WHUTOT	250	18	0	-1
WHUTOT	256	18	0	-1
WHUTOT	698	18	1	1
WHUTOT	1217	18	0	0
WHUTOT	2273	18	0	-1
WHUTOT	6038	18	0	1
WHUTOT	6110	18	0	-1
WHUTOT	6144	18	0	-1
WHUTOT	6486	18	0	0
WHUTOT	6502	18	0	0
WHUTOT	7257	18	0	1
WHUTOT	7300	18	0	0
WHUTOT	7301	18	0	0
WHUTOT	7303	18	0	1
WHUTOT	7304	18	1	-1
WHUTOT	7305	18	0	0
WHUTOT	7306	18	0	1
WHUTOT	7307	18	0	-1
WHUTOT	7308	18	0	-1
WHUTOT	7310	18	0	1
WHUTOT	7311	18	0	0
WHUTOT	7312	18	0	0
WHUTOT	7313	18	0	0
WHUTOT	7314	18	0	-1
WHUTOT	7315	18	0	-1
WHUTOT	7316	18	0	1
WHUTOT	7317	18	0	1
WHUTOT	7318	18	0	0
WHUTOT	181	19	0	0
WHUTOT	221	19	0	0
WHUTOT	240	19	0	-1
WHUTOT	243	19	0	-1
WHUTOT	248	19	0	-1
WHUTOT	257	19	0	-1
WHUTOT	307	19	0	-1
WHUTOT	891	19	0	-1
WHUTOT	1122	19	1	-1
WHUTOT	1149	19	0	1
WHUTOT	1239	19	0	-1
WHUTOT	1965	19	0	1
WHUTOT	2026	19	0	-1
WHUTOT	2054	19	0	0
WHUTOT	3438	19	0	-1
WHUTOT	3790	19	0	1
WHUTOT	3964	19	0	-1
WHUTOT	4827	19	0	-1
WHUTOT	5851	19	0	-1
WHUTOT	5876	19	0	0
WHUTOT	6647	19	1	-1
WHUTOT	6742	19	0	-1
WHUTOT	6941	19	0	1
WHUTOT	7087	19	0	-1
WHUTOT	7090	19	0	-1
WHUTOT	7158	19	0	1
WHUTOT	7209	19	0	0
WHUTOT	7223	19	0	0
WHUTOT	7276	19	1	-1
WHUTOT	7277	19	0	0
WHUTOT	7278	19	0	0
WHUTOT	7279	19	0	0
WHUTOT	7280	19	0	0
WHUTOT	7281	19	0	1
WHUTOT	7282	19	0	-1
WHUTOT	7283	19	1	1
WHUTOT	7284	19	0	0
WHUTOT	7285	19	0	0
WHUTOT	7286	19	0	-1
WHUTOT	7287	19	0	0
WHUTOT	7288	19	0	1
WHUTOT	7289	19	0	0
WHUTOT	7290	19	0	0
WHUTOT	7291	19	0	0
WHUTOT	7292	19	0	-1
WHUTOT	7293	19	0	-1
WHUTOT	7295	19	0	0
WHUTOT	7297	19	0	-1
WHUTOT	7298	19	0	0
WHUTOT	7299	19	0	0
WHUTOT	7302	19	0	0
WHUTOT	414	20	0	1
WHUTOT	1500	20	0	1
WHUTOT	1546	20	0	1
WHUTOT	1621	20	0	0
WHUTOT	2483	20	0	1
WHUTOT	4164	20	0	1
WHUTOT	4368	20	0	-1
WHUTOT	5492	20	1	0
WHUTOT	5737	20	0	1
WHUTOT	6377	20	0	0
WHUTOT	6522	20	0	-1
WHUTOT	7073	20	0	-1
WHUTOT	7110	20	0	-1
WHUTOT	7240	20	0	-1
WHUTOT	7241	20	0	-1
WHUTOT	7242	20	0	0
WHUTOT	7243	20	0	-1
WHUTOT	7244	20	0	-1
WHUTOT	7245	20	0	1
WHUTOT	7246	20	0	1
WHUTOT	7247	20	0	0
WHUTOT	7248	20	0	-1
WHUTOT	7249	20	0	0
WHUTOT	7250	20	0	0
WHUTOT	7251	20	0	0
WHUTOT	7252	20	0	0
WHUTOT	7253	20	0	-1
WHUTOT	7254	20	0	1
WHUTOT	7255	20	0	-1
WHUTOT	7256	20	0	-1
WHUTOT	7258	20	0	1
WHUTOT	7259	20	0	1
WHUTOT	7260	20	0	1
WHUTOT	7261	20	0	1
WHUTOT	7262	20	0	-1
WHUTOT	7263	20	0	0
WHUTOT	7264	20	0	-1
WHUTOT	7266	20	0	-1
WHUTOT	7267	20	0	-1
WHUTOT	7268	20	0	-1
WHUTOT	7269	20	0	1
WHUTOT	7270	20	1	-1
WHUTOT	7271	20	0	-1
WHUTOT	7272	20	0	-1
WHUTOT	7273	20	0	0
WHUTOT	7274	20	0	1
WHUTOT	7275	20	0	-1
WHUTOT	144	21	0	-1
WHUTOT	168	21	0	0
WHUTOT	1030	21	0	1
WHUTOT	1362	21	1	0
WHUTOT	2150	21	0	-1
WHUTOT	2610	21	0	-1
WHUTOT	5247	21	0	1
WHUTOT	5788	21	0	-1
WHUTOT	6039	21	0	0
WHUTOT	6648	21	0	-1
WHUTOT	6762	21	0	-1
WHUTOT	6770	21	0	-1
WHUTOT	6822	21	0	-1
WHUTOT	6943	21	0	0
WHUTOT	7226	21	0	0
WHUTOT	7227	21	0	0
WHUTOT	7228	21	0	0
WHUTOT	7229	21	0	1
WHUTOT	7230	21	0	-1
WHUTOT	7231	21	0	-1
WHUTOT	7232	21	0	-1
WHUTOT	7233	21	1	0
WHUTOT	7234	21	0	-1
WHUTOT	7235	21	0	-1
WHUTOT	7236	21	0	0
WHUTOT	7237	21	0	1
WHUTOT	7239	21	0	1
WHUTOT	58	22	0	1
WHUTOT	146	22	0	-1
WHUTOT	798	22	0	1
WHUTOT	1283	22	0	0
WHUTOT	1656	22	0	1
WHUTOT	1922	22	0	0
WHUTOT	2215	22	0	-1
WHUTOT	4075	22	0	1
WHUTOT	4240	22	0	-1
WHUTOT	5035	22	0	-1
WHUTOT	5239	22	0	1
WHUTOT	6259	22	0	0
WHUTOT	6410	22	0	-1
WHUTOT	6657	22	0	1
WHUTOT	6923	22	0	1
WHUTOT	7198	22	0	-1
WHUTOT	7199	22	0	-1
WHUTOT	7200	22	0	0
WHUTOT	7201	22	0	-1
WHUTOT	7202	22	0	0
WHUTOT	7203	22	0	1
WHUTOT	7204	22	0	1
WHUTOT	7205	22	0	0
WHUTOT	7206	22	0	0
WHUTOT	7207	22	0	0
WHUTOT	7208	22	0	-1
WHUTOT	7210	22	0	0
WHUTOT	7211	22	0	0
WHUTOT	7212	22	0	1
WHUTOT	7213	22	0	0
WHUTOT	7215	22	0	1
WHUTOT	7216	22	0	-1
WHUTOT	7217	22	0	0
WHUTOT	7218	22	0	0
WHUTOT	7219	22	0	0
WHUTOT	7220	22	0	0
WHUTOT	7221	22	0	-1
WHUTOT	7222	22	0	-1
WHUTOT	7224	22	0	0
WHUTOT	7225	22	0	1
WHUTOT	122	23	1	-1
WHUTOT	290	23	0	0
WHUTOT	500	23	1	0
WHUTOT	735	23	0	0
WHUTOT	1504	23	0	0
WHUTOT	2126	23	0	-1
WHUTOT	2242	23	0	1
WHUTOT	2442	23	0	0
WHUTOT	3665	23	0	1
WHUTOT	3835	23	0	1
WHUTOT	4798	23	0	-1
WHUTOT	4893	23	0	-1
WHUTOT	5111	23	0	0
WHUTOT	5255	23	0	0
WHUTOT	6068	23	0	-1
WHUTOT	6178	23	0	0
WHUTOT	7051	23	0	1
WHUTOT	7154	23	0	0
WHUTOT	7160	23	0	1
WHUTOT	7178	23	0	0
WHUTOT	7182	23	0	0
WHUTOT	7183	23	0	0
WHUTOT	7184	23	0	0
WHUTOT	7185	23	0	-1
WHUTOT	7186	23	0	1
WHUTOT	7187	23	0	1
WHUTOT	7188	23	0	-1
WHUTOT	7189	23	0	0
WHUTOT	7190	23	0	-1
WHUTOT	7191	23	0	0
WHUTOT	7192	23	0	0
WHUTOT	7193	23	0	1
WHUTOT	7194	23	0	0
WHUTOT	7195	23	0	1
WHUTOT	7196	23	0	1
WHUTOT	7197	23	0	-1
WHUTOT	60	24	0	1
WHUTOT	129	24	0	0
WHUTOT	440	24	0	1
WHUTOT	752	24	0	1
WHUTOT	1123	24	1	-1
WHUTOT	2178	24	0	-1
WHUTOT	2669	24	0	0
WHUTOT	3992	24	0	1
WHUTOT	4387	24	0	-1
WHUTOT	4475	24	0	1
WHUTOT	5786	24	0	1
WHUTOT	6024	24	0	-1
WHUTOT	6070	24	0	0
WHUTOT	6077	24	0	0
WHUTOT	6088	24	0	0
WHUTOT	6101	24	0	0
WHUTOT	6124	24	0	0
WHUTOT	6387	24	0	0
WHUTOT	6445	24	0	1
WHUTOT	6884	24	0	-1
WHUTOT	7134	24	0	0
WHUTOT	7163	24	0	1
WHUTOT	7164	24	0	1
WHUTOT	7165	24	0	1
WHUTOT	7166	24	0	1
WHUTOT	7167	24	0	0
WHUTOT	7168	24	0	-1
WHUTOT	7169	24	0	1
WHUTOT	7170	24	0	-1
WHUTOT	7171	24	0	-1
WHUTOT	7172	24	0	1
WHUTOT	7173	24	0	0
WHUTOT	7174	24	0	-1
WHUTOT	7175	24	0	-1
WHUTOT	7176	24	0	-1
WHUTOT	7177	24	0	0
WHUTOT	7179	24	0	-1
WHUTOT	7180	24	0	0
WHUTOT	7181	24	0	0
WHUTOT	147	25	1	0
WHUTOT	353	25	0	1
WHUTOT	401	25	0	1
WHUTOT	847	25	0	-1
WHUTOT	1617	25	0	0
WHUTOT	1651	25	0	-1
WHUTOT	1706	25	0	-1
WHUTOT	1950	25	0	-1
WHUTOT	2059	25	1	-1
WHUTOT	2306	25	1	-1
WHUTOT	3389	25	0	1
WHUTOT	4196	25	0	0
WHUTOT	4415	25	0	1
WHUTOT	4676	25	0	1
WHUTOT	5906	25	0	0
WHUTOT	6037	25	0	1
WHUTOT	6329	25	0	0
WHUTOT	7010	25	0	0
WHUTOT	7124	25	0	0
WHUTOT	7128	25	0	0
WHUTOT	7129	25	0	0
WHUTOT	7130	25	0	-1
WHUTOT	7131	25	0	-1
WHUTOT	7132	25	0	-1
WHUTOT	7133	25	0	-1
WHUTOT	7135	25	0	0
WHUTOT	7136	25	0	0
WHUTOT	7137	25	0	0
WHUTOT	7138	25	0	0
WHUTOT	7139	25	0	0
WHUTOT	7140	25	0	-1
WHUTOT	7142	25	0	-1
WHUTOT	7144	25	0	0
WHUTOT	7145	25	0	1
WHUTOT	7146	25	0	1
WHUTOT	7147	25	0	1
WHUTOT	7148	25	1	-1
WHUTOT	7149	25	0	-1
WHUTOT	7150	25	0	-1
WHUTOT	7151	25	1	-1
WHUTOT	7152	25	0	0
WHUTOT	7153	25	0	1
WHUTOT	7155	25	0	0
WHUTOT	7156	25	0	-1
WHUTOT	7157	25	0	-1
WHUTOT	7159	25	0	0
WHUTOT	7161	25	1	-1
WHUTOT	7162	25	0	-1
WHUTOT	74	26	0	-1
WHUTOT	134	26	0	0
WHUTOT	154	26	1	-1
WHUTOT	170	26	0	0
WHUTOT	176	26	0	0
WHUTOT	446	26	1	-1
WHUTOT	539	26	0	0
WHUTOT	717	26	0	1
WHUTOT	1225	26	0	0
WHUTOT	1349	26	0	0
WHUTOT	1616	26	0	1
WHUTOT	2508	26	0	-1
WHUTOT	2974	26	1	-1
WHUTOT	3487	26	0	1
WHUTOT	3869	26	0	-1
WHUTOT	4069	26	0	1
WHUTOT	4386	26	0	-1
WHUTOT	4725	26	0	1
WHUTOT	5086	26	0	0
WHUTOT	5372	26	0	0
WHUTOT	5422	26	0	0
WHUTOT	5454	26	0	0
WHUTOT	6215	26	0	1
WHUTOT	6432	26	1	-1
WHUTOT	6996	26	0	0
WHUTOT	7000	26	0	0
WHUTOT	7008	26	0	0
WHUTOT	7083	26	0	0
WHUTOT	7084	26	0	1
WHUTOT	7085	26	0	0
WHUTOT	7086	26	0	-1
WHUTOT	7088	26	0	-1
WHUTOT	7089	26	0	1
WHUTOT	7091	26	0	-1
WHUTOT	7092	26	0	0
WHUTOT	7094	26	0	0
WHUTOT	7095	26	0	-1
WHUTOT	7096	26	0	-1
WHUTOT	7097	26	0	-1
WHUTOT	7098	26	0	-1
WHUTOT	7099	26	0	0
WHUTOT	7101	26	0	0
WHUTOT	7102	26	1	-1
WHUTOT	7103	26	0	-1
WHUTOT	7104	26	0	-1
WHUTOT	7105	26	0	0
WHUTOT	7106	26	0	0
WHUTOT	7108	26	0	-1
WHUTOT	7109	26	0	1
WHUTOT	7111	26	0	1
WHUTOT	7112	26	0	1
WHUTOT	7113	26	0	-1
WHUTOT	7114	26	0	1
WHUTOT	7115	26	0	0
WHUTOT	7116	26	0	1
WHUTOT	7117	26	0	-1
WHUTOT	7118	26	0	0
WHUTOT	7120	26	0	-1
WHUTOT	7122	26	1	-1
WHUTOT	7123	26	0	-1
WHUTOT	7125	26	0	0
WHUTOT	7126	26	0	0
WHUTOT	7127	26	0	-1
WHUTOT	191	27	0	0
WHUTOT	531	27	0	0
WHUTOT	757	27	0	0
WHUTOT	1380	27	0	1
WHUTOT	1420	27	1	-1
WHUTOT	1602	27	0	-1
WHUTOT	2133	27	0	-1
WHUTOT	2408	27	0	0
WHUTOT	3884	27	0	-1
WHUTOT	4519	27	0	1
WHUTOT	5797	27	0	0
WHUTOT	6763	27	1	-1
WHUTOT	7006	27	0	-1
WHUTOT	7017	27	0	0
WHUTOT	7057	27	0	0
WHUTOT	7058	27	0	-1
WHUTOT	7059	27	0	1
WHUTOT	7060	27	0	-1
WHUTOT	7061	27	0	1
WHUTOT	7062	27	0	-1
WHUTOT	7063	27	0	-1
WHUTOT	7064	27	0	-1
WHUTOT	7065	27	0	1
WHUTOT	7066	27	0	-1
WHUTOT	7067	27	0	-1
WHUTOT	7068	27	0	-1
WHUTOT	7069	27	1	-1
WHUTOT	7071	27	0	-1
WHUTOT	7072	27	0	0
WHUTOT	7075	27	1	-1
WHUTOT	7076	27	0	0
WHUTOT	7077	27	0	0
WHUTOT	7078	27	0	-1
WHUTOT	7079	27	0	1
WHUTOT	7080	27	0	1
WHUTOT	7081	27	0	1
WHUTOT	7082	27	0	1
WHUTOT	193	28	0	0
WHUTOT	873	28	0	1
WHUTOT	986	28	0	-1
WHUTOT	1147	28	0	-1
WHUTOT	1467	28	0	-1
WHUTOT	1515	28	0	0
WHUTOT	1558	28	0	1
WHUTOT	1710	28	0	1
WHUTOT	2476	28	1	-1
WHUTOT	3054	28	0	0
WHUTOT	3096	28	0	1
WHUTOT	3738	28	0	0
WHUTOT	3932	28	0	-1
WHUTOT	4587	28	0	0
WHUTOT	4626	28	0	0
WHUTOT	5011	28	0	-1
WHUTOT	5250	28	0	-1
WHUTOT	5479	28	0	1
WHUTOT	5592	28	0	1
WHUTOT	5732	28	0	-1
WHUTOT	6186	28	0	1
WHUTOT	6203	28	0	1
WHUTOT	6221	28	0	1
WHUTOT	6241	28	0	1
WHUTOT	6844	28	0	0
WHUTOT	7002	28	0	0
WHUTOT	7003	28	0	-1
WHUTOT	7004	28	0	1
WHUTOT	7005	28	0	-1
WHUTOT	7007	28	0	0
WHUTOT	7009	28	0	1
WHUTOT	7011	28	0	0
WHUTOT	7012	28	0	1
WHUTOT	7013	28	0	0
WHUTOT	7014	28	0	1
WHUTOT	7015	28	0	0
WHUTOT	7016	28	0	1
WHUTOT	7018	28	0	1
WHUTOT	7019	28	0	-1
WHUTOT	7020	28	0	1
WHUTOT	7021	28	0	0
WHUTOT	7022	28	0	0
WHUTOT	7023	28	0	1
WHUTOT	7024	28	0	-1
WHUTOT	7025	28	0	-1
WHUTOT	7026	28	1	-1
WHUTOT	7027	28	0	0
WHUTOT	7028	28	0	1
WHUTOT	7029	28	0	0
WHUTOT	7030	28	0	-1
WHUTOT	7031	28	0	0
WHUTOT	7032	28	0	0
WHUTOT	7034	28	0	0
WHUTOT	7035	28	0	-1
WHUTOT	7036	28	0	0
WHUTOT	7037	28	0	-1
WHUTOT	7038	28	0	-1
WHUTOT	7039	28	0	-1
WHUTOT	7040	28	0	0
WHUTOT	7042	28	1	-1
WHUTOT	7043	28	0	0
WHUTOT	7045	28	0	0
WHUTOT	7047	28	0	0
WHUTOT	7048	28	0	0
WHUTOT	7049	28	0	1
WHUTOT	7050	28	0	1
WHUTOT	7052	28	0	1
WHUTOT	7054	28	0	-1
WHUTOT	7055	28	0	1
WHUTOT	49	29	0	0
WHUTOT	189	29	0	0
WHUTOT	365	29	0	1
WHUTOT	501	29	1	-1
WHUTOT	601	29	0	0
WHUTOT	665	29	0	-1
WHUTOT	857	29	0	-1
WHUTOT	1374	29	0	-1
WHUTOT	1547	29	0	1
WHUTOT	2328	29	0	-1
WHUTOT	2393	29	0	1
WHUTOT	2485	29	0	-1
WHUTOT	2759	29	0	-1
WHUTOT	2999	29	0	-1
WHUTOT	3323	29	0	-1
WHUTOT	4205	29	0	0
WHUTOT	4314	29	0	-1
WHUTOT	4316	29	0	-1
WHUTOT	4376	29	0	-1
WHUTOT	4389	29	0	-1
WHUTOT	5679	29	0	0
WHUTOT	6344	29	0	-1
WHUTOT	6462	29	0	-1
WHUTOT	6560	29	0	-1
WHUTOT	6662	29	0	1
WHUTOT	6685	29	0	1
WHUTOT	6952	29	0	1
WHUTOT	6953	29	0	-1
WHUTOT	6954	29	0	-1
WHUTOT	6955	29	0	1
WHUTOT	6956	29	0	-1
WHUTOT	6957	29	0	1
WHUTOT	6958	29	0	-1
WHUTOT	6959	29	0	0
WHUTOT	6960	29	0	-1
WHUTOT	6961	29	0	1
WHUTOT	6962	29	0	-1
WHUTOT	6963	29	0	0
WHUTOT	6964	29	0	-1
WHUTOT	6965	29	0	0
WHUTOT	6967	29	0	-1
WHUTOT	6968	29	0	-1
WHUTOT	6969	29	0	-1
WHUTOT	6971	29	0	0
WHUTOT	6972	29	0	-1
WHUTOT	6973	29	0	-1
WHUTOT	6974	29	0	-1
WHUTOT	6975	29	0	0
WHUTOT	6976	29	0	-1
WHUTOT	6977	29	0	0
WHUTOT	6978	29	0	-1
WHUTOT	6979	29	0	0
WHUTOT	6981	29	0	1
WHUTOT	6982	29	0	-1
WHUTOT	6983	29	0	0
WHUTOT	6984	29	0	-1
WHUTOT	6985	29	0	1
WHUTOT	6986	29	0	-1
WHUTOT	6987	29	0	0
WHUTOT	6989	29	0	1
WHUTOT	6991	29	0	1
WHUTOT	6992	29	0	1
WHUTOT	6993	29	0	1
WHUTOT	6994	29	0	1
WHUTOT	6995	29	0	0
WHUTOT	6997	29	0	-1
WHUTOT	6998	29	0	-1
WHUTOT	6999	29	0	-1
WHUTOT	7001	29	0	0
WHUTOT	133	30	0	0
WHUTOT	174	30	0	0
WHUTOT	582	30	0	-1
WHUTOT	1295	30	0	-1
WHUTOT	1676	30	0	-1
WHUTOT	1968	30	0	1
WHUTOT	2060	30	0	-1
WHUTOT	2403	30	0	-1
WHUTOT	2422	30	0	0
WHUTOT	2435	30	0	-1
WHUTOT	2444	30	0	-1
WHUTOT	2912	30	0	0
WHUTOT	4021	30	0	0
WHUTOT	4030	30	0	0
WHUTOT	4042	30	0	0
WHUTOT	4191	30	1	-1
WHUTOT	4269	30	0	1
WHUTOT	5071	30	1	-1
WHUTOT	5315	30	0	-1
WHUTOT	5583	30	0	1
WHUTOT	5779	30	0	-1
WHUTOT	5783	30	0	-1
WHUTOT	6244	30	0	1
WHUTOT	6359	30	0	-1
WHUTOT	6382	30	0	-1
WHUTOT	6397	30	0	1
WHUTOT	6681	30	0	0
WHUTOT	6916	30	0	0
WHUTOT	6927	30	0	-1
WHUTOT	6928	30	0	-1
WHUTOT	6929	30	0	1
WHUTOT	6930	30	0	1
WHUTOT	6931	30	0	1
WHUTOT	6932	30	0	0
WHUTOT	6933	30	0	-1
WHUTOT	6934	30	0	0
WHUTOT	6935	30	0	-1
WHUTOT	6936	30	0	1
WHUTOT	6937	30	0	-1
WHUTOT	6938	30	0	0
WHUTOT	6940	30	0	0
WHUTOT	6942	30	0	-1
WHUTOT	6944	30	0	-1
WHUTOT	6945	30	0	0
WHUTOT	6946	30	0	1
WHUTOT	6947	30	0	0
WHUTOT	6948	30	0	-1
WHUTOT	6949	30	0	0
WHUTOT	6950	30	0	0
WHUTOT	6951	30	0	1
WHUTOT	17	31	0	-1
WHUTOT	135	31	0	0
[truncated: 641,253 more rows]
